# Supplementary material for: ‘I Am No Longer Anxious When I Speak’: Experiences of People with Primary Progressive Aphasia Taking Part in a Biographic-Narrative Therapy (Cope PPA)
Source: Brain Sci. 2026 Feb 16;16(2):233. doi: 10.3390/brainsci16020233 (PMC12939136; doi:10.3390/brainsci16020233)
Supplement: Supplementary file 1 [file brainsci-16-00233-s001.zip]

Archive with 1 entries (1 files):
- brainsci-4029877-supplementary.pdf
